# Supplementary material for: Data for iTRAQ secretomic analysis of Aspergillus fumigatus in response to different carbon sources
Source: Data Brief. 2015 Mar 11;3:175–9. doi: 10.1016/j.dib.2015.03.001 (PMC4510139; doi:10.1016/j.dib.2015.03.001)
Supplement: Supplementary file 1 — Supplementary Data [file mmc1.zip]

Archive with 5 entries (5 files):
- Spectrum_Deamidation.docx
- TableS3.doc
- TableS2.doc
- TableS1.doc
- Table S4, Proteins from zymogram band.doc
